# Supplementary material for: Marine natural product lepadin A as a novel inducer of immunogenic cell death via CD91-dependent pathway
Source: Nat Prod Bioprospect. 2023 Oct 2;13(1):34. doi: 10.1007/s13659-023-00401-3 (PMC10542626; doi:10.1007/s13659-023-00401-3)
Supplement: Supplementary file 1 — Additional file 1. Excel file reporting raw microarray data on gene expression analysis carried out on A2058 melanoma cells. [file 13659_2023_401_MOESM1_ESM.xlsx]

## Sheet: Definitions
Comments:
A: This gene's average threshold cycle is relatively high (> 30) in either the control or the test sample, and is reasonably low in the other sample (< 30).
These data mean that the gene's expression is relatively low in one sample and reasonably detected in the other sample suggesting that the actual fold-change value is at least as large as the calculated and reported fold-change result.
This fold-change result may also have greater variations if p value > 0.05; therefore, it is important to have a sufficient number of biological replicates to validate the result for this gene.
B: This gene's average threshold cycle is relatively high (> 30), meaning that its relative expression level is low, in both control and test samples, and the p-value for the fold-change is either unavailable or relatively high (p > 0.05).
This fold-change result may also have greater variations; therefore, it is important to have a sufficient number of biological replicates to validate the result for this gene.
C: This gene's average threshold cycle is either not determined or greater than the defined cut-off (deault 35), in both samples meaning that its expression was undetected, making this fold-change result erroneous and un-interpretable.
Fold Change & Fold Regulation:
Fold-Change (2^(- Delta Delta CT)) is the normalized gene expression (2^(- Delta CT)) in the Test Sample divided the normalized gene expression (2^(- Delta CT)) in the Control Sample.
Fold-Regulation represents fold-change results in a biologically meaningful way. Fold-change values greater than one indicate a positive- or an up-regulation, and the fold-regulation is equal to the fold-change.
Fold-change values less than one indicate a negative or down-regulation, and the fold-regulation is the negative inverse of the fold-change.
Fold-change and fold-regulation values greater than 2 are indicated in red; fold-change values less than 0.5 and fold-regulation values less than -2 are indicated in blue.
p-value:
The p values are calculated based on a Student's t-test of the replicate 2^(- Delta CT) values for each gene in the control group and treatment groups, and p values less than 0.05 are indicated in red.

## Sheet: Gene Table
PCR Array Catalog #:	PAHS-212Z
Position	Unigene	Refseq	Symbol	Description	Gname	RT2 Catalog
A01	Hs.431048	NM_005157	ABL1	C-abl oncogene 1, non-receptor tyrosine kinase	ABL/JTK7/bcr/abl/c-ABL/c-ABL1/p150/v-abl	PPH00087E
A02	Hs.525622	NM_005163	AKT1	V-akt murine thymoma viral oncogene homolog 1	AKT/CWS6/PKB/PKB-ALPHA/PRKBA/RAC/RAC-ALPHA	PPH00088B
A03	Hs.552567	NM_001160	APAF1	Apoptotic peptidase activating factor 1	APAF-1/CED4	PPH00752A
A04	Hs.434980	NM_000484	APP	Amyloid beta (A4) precursor protein	AAA/ABETA/ABPP/AD1/APPI/CTFgamma/CVAP/PN-II/PN2	PPH05947A
A05	Hs.264482	NM_004707	ATG12	ATG12 autophagy related 12 homolog (S. cerevisiae)	APG12/APG12L/FBR93/HAPG12	PPH15326A
A06	Hs.529322	NM_017974	ATG16L1	ATG16 autophagy related 16-like 1 (S. cerevisiae)	APG16L/ATG16A/ATG16L/IBD10/WDR30	PPH19850A
A07	Hs.477126	NM_022488	ATG3	ATG3 autophagy related 3 homolog (S. cerevisiae)	APG3/APG3-LIKE/APG3L/PC3-96	PPH08669A
A08	Hs.486063	NM_004849	ATG5	ATG5 autophagy related 5 homolog (S. cerevisiae)	APG5/APG5-LIKE/APG5L/ASP/hAPG5	PPH07779A
A09	Hs.740389	NM_006395	ATG7	ATG7 autophagy related 7 homolog (S. cerevisiae)	APG7-LIKE/APG7L/GSA7	PPH15687C
A10	Hs.249227	NM_130463	ATP6V1G2	ATPase, H+ transporting, lysosomal 13kDa, V1 subunit G2	ATP6G/ATP6G2/NG38/VMA10	PPH15034A
A11	Hs.624291	NM_004324	BAX	BCL2-associated X protein	BCL2L4	PPH00078B
A12	Hs.150749	NM_000633	BCL2	B-cell CLL/lymphoma 2	Bcl-2/PPP1R50	PPH00079B
B01	Hs.227817	NM_004049	BCL2A1	BCL2-related protein A1	ACC-1/ACC-2/ACC1/ACC2/BCL2L5/BFL1/GRS/HBPA1	PPH00365F
B02	Hs.516966	NM_138578	BCL2L1	BCL2-like 1	BCL-XL/S/BCL2L/BCLX/BCLXL/BCLXS/Bcl-X/PPP1R52/bcl-xL/bcl-xS	PPH00082C
B03	Hs.469658	NM_006538	BCL2L11	BCL2-like 11 (apoptosis facilitator)	BAM/BIM/BOD	PPH00893F
B04	Hs.716464	NM_003766	BECN1	Beclin 1, autophagy related	ATG6/VPS30/beclin1	PPH05670B
B05	Hs.696238	NM_001166	BIRC2	Baculoviral IAP repeat containing 2	API1/HIAP2/Hiap-2/MIHB/RNF48/c-IAP1/cIAP1	PPH00340B
B06	Hs.127799	NM_001165	BIRC3	Baculoviral IAP repeat containing 3	AIP1/API2/CIAP2/HAIP1/HIAP1/MALT2/MIHC/RNF49/c-IAP2	PPH00326B
B07	Hs.591104	NM_033503	BMF	Bcl2 modifying factor	-	PPH18787F
B08	Hs.235095	NM_017891	C1orf159	Chromosome 1 open reading frame 159	-	PPH14763B
B09	Hs.2490	NM_033292	CASP1	Caspase 1, apoptosis-related cysteine peptidase (interleukin 1, beta, convertase)	ICE/IL1BC/P45	PPH00105C
B10	Hs.368982	NM_032982	CASP2	Caspase 2, apoptosis-related cysteine peptidase	CASP-2/ICH1/NEDD-2/NEDD2/PPP1R57	PPH00111A
B11	Hs.141125	NM_004346	CASP3	Caspase 3, apoptosis-related cysteine peptidase	CPP32/CPP32B/SCA-1	PPH00107C
B12	Hs.654616	NM_032992	CASP6	Caspase 6, apoptosis-related cysteine peptidase	MCH2	PPH00109B
C01	Hs.9216	NM_001227	CASP7	Caspase 7, apoptosis-related cysteine peptidase	CASP-7/CMH-1/ICE-LAP3/LICE2/MCH3	PPH00110C
C02	Hs.329502	NM_001229	CASP9	Caspase 9, apoptosis-related cysteine peptidase	APAF-3/APAF3/ICE-LAP6/MCH6/PPP1R56	PPH00353B
C03	Hs.743398	NM_213607	CCDC103	Coiled-coil domain containing 103	CILD17/PR46b/SMH	PPH58279A
C04	Hs.472860	NM_001250	CD40	CD40 molecule, TNF receptor superfamily member 5	Bp50/CDW40/TNFRSF5/p50	PPH00296D
C05	Hs.592244	NM_000074	CD40LG	CD40 ligand	CD154/CD40L/HIGM1/IGM/IMD3/T-BAM/TNFSF5/TRAP/gp39/hCD40L	PPH00259C
C06	Hs.390736	NM_003879	CFLAR	CASP8 and FADD-like apoptosis regulator	CASH/CASP8AP1/CLARP/Casper/FLAME/FLAME-1/FLAME1/FLIP/I-FLICE/MRIT/c-FLIP/c-FLIPL/c-FLIPR/c-FLIPS	PPH00333B
C07	Hs.351327	NM_017828	COMMD4	COMM domain containing 4	-	PPH17534C
C08	Hs.520898	NM_001908	CTSB	Cathepsin B	APPS/CPSB	PPH01053F
C09	Hs.181301	NM_004079	CTSS	Cathepsin S	-	PPH06134A
C10	Hs.578973	NM_015247	CYLD	Cylindromatosis (turban tumor syndrome)	BRSS/CDMT/CYLD1/CYLDI/EAC/MFT/MFT1/SBS/TEM/USPL2	PPH18819F
C11	Hs.32949	NM_005218	DEFB1	Defensin, beta 1	BD1/DEFB-1/DEFB101/HBD1	PPH08980F
C12	Hs.654567	NM_005848	DENND4A	DENN/MADD domain containing 4A	IRLB/MYCPBP	PPH22880A
D01	Hs.484782	NM_004401	DFFA	DNA fragmentation factor, 45kDa, alpha polypeptide	DFF-45/DFF1/ICAD	PPH00285C
D02	Hs.100058	NM_006426	DPYSL4	Dihydropyrimidinase-like 4	CRMP3/DRP-4/ULIP4	PPH10821A
D03	Hs.158688	NM_015904	EIF5B	Eukaryotic translation initiation factor 5B	IF2	PPH13121A
D04	Hs.744830	NM_000125	ESR1	Estrogen receptor 1	ER/ESR/ESRA/ESTRR/Era/NR3A1	PPH01001A
D05	Hs.667309	NM_000043	FAS	Fas (TNF receptor superfamily, member 6)	ALPS1A/APO-1/APT1/CD95/FAS1/FASTM/TNFRSF6	PPH00141B
D06	Hs.2007	NM_000639	FASLG	Fas ligand (TNF superfamily, member 6)	ALPS1B/APT1LG1/APTL/CD178/CD95-L/CD95L/FASL/TNFSF6	PPH00142C
D07	Hs.87236	NM_012188	FOXI1	Forkhead box I1	FKH10/FKHL10/FREAC-6/FREAC6/HFH-3/HFH3	PPH10363B
D08	Hs.1437	NM_000152	GAA	Glucosidase, alpha; acid	LYAG	PPH07077F
D09	Hs.80409	NM_001924	GADD45A	Growth arrest and DNA-damage-inducible, alpha	DDIT1/GADD45	PPH00148B
D10	Hs.269027	NM_014568	GALNT5	UDP-N-acetyl-alpha-D-galactosamine:polypeptide N-acetylgalactosaminyltransferase 5 (GalNAc-T5)	GALNAC-T5/GALNACT5	PPH21128A
D11	Hs.444356	NM_002086	GRB2	Growth factor receptor-bound protein 2	ASH/EGFRBP-GRB2/Grb3-3/MST084/MSTP084/NCKAP2	PPH00714C
D12	Hs.29169	NM_024610	HSPBAP1	HSPB (heat shock 27kDa) associated protein 1	PASS1	PPH02579A
E01	Hs.518450	NM_002111	HTT	Huntingtin	HD/IT15	PPH05750F
E02	Hs.856	NM_000619	IFNG	Interferon, gamma	IFG/IFI	PPH00380C
E03	Hs.160562	NM_000618	IGF1	Insulin-like growth factor 1 (somatomedin C)	IGF-I/IGFI/MGF	PPH00167C
E04	Hs.643120	NM_000875	IGF1R	Insulin-like growth factor 1 receptor	CD221/IGFIR/IGFR/JTK13	PPH00350F
E05	Hs.700350	NM_000207	INS	Insulin	IDDM/IDDM1/IDDM2/ILPR/IRDN/MODY10	PPH00561C
E06	Hs.519680	NM_001145805	IRGM	Immunity-related GTPase family, M	IFI1/IRGM1/LRG-47/LRG47	PPH58303E
E07	Hs.592068	NM_020655	JPH3	Junctophilin 3	CAGL237/HDL2/JP-3/JP3/TNRC22	PPH07264A
E08	Hs.484111	NM_014592	KCNIP1	Kv channel interacting protein 1	KCHIP1/VABP	PPH12032A
E09	Hs.643440	NM_002361	MAG	Myelin associated glycoprotein	GMA/S-MAG/SIGLEC-4A/SIGLEC4A	PPH07097A
E10	Hs.632273	NM_181509	MAP1LC3A	Microtubule-associated protein 1 light chain 3 alpha	ATG8E/LC3/LC3A/MAP1ALC3/MAP1BLC3	PPH19436A
E11	Hs.138211	NM_002750	MAPK8	Mitogen-activated protein kinase 8	JNK/JNK-46/JNK1/JNK1A2/JNK21B1/2/PRKM8/SAPK1/SAPK1c	PPH00720B
E12	Hs.632486	NM_021960	MCL1	Myeloid cell leukemia sequence 1 (BCL2-related)	BCL2L3/EAT/MCL1-ES/MCL1L/MCL1S/Mcl-1/TM/bcl2-L-3/mcl1/EAT	PPH00397E
F01	Hs.618430	NM_003998	NFKB1	Nuclear factor of kappa light polypeptide gene enhancer in B-cells 1	EBP-1/KBF1/NF-kB1/NF-kappa-B/NF-kappaB/NFKB-p105/NFKB-p50/NFkappaB/p105/p50	PPH00204F
F02	Hs.513667	NM_003946	NOL3	Nucleolar protein 3 (apoptosis repressor with CARD domain)	ARC/FCM/MYP/NOP/NOP30	PPH00902F
F03	Hs.553833	NM_001004467	OR10J3	Olfactory receptor, family 10, subfamily J, member 3	OR1-25/OR10J3P	PPH60517A
F04	Hs.177766	NM_001618	PARP1	Poly (ADP-ribose) polymerase 1	ADPRT/ADPRT 1/ADPRT1/ARTD1/PARP/PARP-1/PPOL/pADPRT-1	PPH00686B
F05	Hs.409412	NM_005484	PARP2	Poly (ADP-ribose) polymerase 2	ADPRT2/ADPRTL2/ADPRTL3/ARTD2/PARP-2/pADPRT-2	PPH02684F
F06	Hs.656958	NM_002647	PIK3C3	Phosphoinositide-3-kinase, class 3	VPS34/Vps34/hVps34	PPH19820A
F07	Hs.171844	NM_006505	PVR	Poliovirus receptor	CD155/HVED/NECL5/Necl-5/PVS/TAGE4	PPH13505G
F08	Hs.632469	NM_020387	RAB25	RAB25, member RAS oncogene family	CATX-8/RAB11C	PPH12800F
F09	Hs.463642	NM_003161	RPS6KB1	Ribosomal protein S6 kinase, 70kDa, polypeptide 1	PS6K/S6K/S6K-beta-1/S6K1/STK14A/p70 S6KA/p70(S6K)-alpha/p70-S6K/p70-alpha	PPH00791F
F10	Hs.442337	NM_176823	S100A7A	S100 calcium binding protein A7A	NICE-2/S100A15/S100A7L1/S100A7f	PPH21044B
F11	Hs.21374	NM_000345	SNCA	Synuclein, alpha (non A4 component of amyloid precursor)	NACP/PARK1/PARK4/PD1	PPH05943G
F12	Hs.48513	NM_006038	SPATA2	Spermatogenesis associated 2	PD1/PPP1R145/tamo	PPH09354A
G01	Hs.587290	NM_003900	SQSTM1	Sequestosome 1	A170/FTDALS3/OSIL/PDB3/ZIP3/p60/p62/p62B	PPH02107A
G02	Hs.202676	NM_014258	SYCP2	Synaptonemal complex protein 2	SCP2	PPH14340A
G03	Hs.189782	NM_001282564	MACO1	Macoilin 1	MACOILIN/TMEM57	PPH13993B
G04	Hs.241570	NM_000594	TNF	Tumor necrosis factor	DIF/TNF-alpha/TNFA/TNFSF2	PPH00341F
G05	Hs.591834	NM_003844	TNFRSF10A	Tumor necrosis factor receptor superfamily, member 10a	APO2/CD261/DR4/TRAILR-1/TRAILR1	PPH00842A
G06	Hs.81791	NM_002546	TNFRSF11B	Tumor necrosis factor receptor superfamily, member 11b	OCIF/OPG/PDB5/TR1	PPH01049B
G07	Hs.713833	NM_001065	TNFRSF1A	Tumor necrosis factor receptor superfamily, member 1A	CD120a/FPF/MS5/TBP1/TNF-R/TNF-R-I/TNF-R55/TNFAR/TNFR1/TNFR1-d2/TNFR55/TNFR60/p55/p55-R/p60	PPH00346C
G08	Hs.437460	NM_000546	TP53	Tumor protein p53	BCC7/LFS1/P53/TRP53	PPH00213F
G09	Hs.522506	NM_021138	TRAF2	TNF receptor-associated factor 2	MGC:45012/TRAP/TRAP3	PPH00352B
G10	Hs.134406	NM_017853	TXNL4B	Thioredoxin-like 4B	DLP/Dim2	PPH12269A
G11	Hs.47061	NM_003565	ULK1	Unc-51-like kinase 1 (C. elegans)	ATG1/ATG1A/UNC51/Unc51.1/hATG1	PPH09320A
G12	Hs.356076	NM_001167	XIAP	X-linked inhibitor of apoptosis	API3/BIRC4/IAP-3/ILP1/MIHA/XLP2/hIAP-3/hIAP3	PPH00323A
H01	Hs.520640	NM_001101	ACTB	Actin, beta	BRWS1/PS1TP5BP1	PPH00073G
H02	Hs.534255	NM_004048	B2M	Beta-2-microglobulin	-	PPH01094E
H03	Hs.592355	NM_002046	GAPDH	Glyceraldehyde-3-phosphate dehydrogenase	G3PD/GAPD/HEL-S-162eP	PPH00150F
H04	Hs.412707	NM_000194	HPRT1	Hypoxanthine phosphoribosyltransferase 1	HGPRT/HPRT	PPH01018C
H05	Hs.546285	NM_001002	RPLP0	Ribosomal protein, large, P0	L10E/LP0/P0/PRLP0/RPP0	PPH21138F
H06	N/A	SA_00105	HGDC	Human Genomic DNA Contamination	HIGX1A	PPH65835A
H07	N/A	SA_00104	RTC	Reverse Transcription Control	RTC	PPX63340A
H08	N/A	SA_00104	RTC	Reverse Transcription Control	RTC	PPX63340A
H09	N/A	SA_00104	RTC	Reverse Transcription Control	RTC	PPX63340A
H10	N/A	SA_00103	PPC	Positive PCR Control	PPC
H11	N/A	SA_00103	PPC	Positive PCR Control	PPC
H12	N/A	SA_00103	PPC	Positive PCR Control	PPC

## Sheet: Average Ct
Position	Symbol	AVG Ct		Standard Deviation
		Control Group	Group 1	Control Group	Group 1
A01	ABL1	29.24	28.22	1.344398	0.103571
A02	AKT1	26.52	25.78	1.193753	0.114041
A03	APAF1	29.81	29.18	0.946607	0.555147
A04	APP	25.49	24.38	1.090039	0.186734
A05	ATG12	27.70	26.68	1.522370	0.212203
A06	ATG16L1	29.40	28.44	1.034841	0.173257
A07	ATG3	26.07	25.29	1.147742	0.124883
A08	ATG5	27.87	26.85	1.375080	0.012320
A09	ATG7	29.14	28.33	1.145163	0.241804
A10	ATP6V1G2	32.38	32.31	1.422770	0.053640
A11	BAX	27.23	26.60	1.059267	0.076620
A12	BCL2	32.21	28.14	1.227257	4.210258
B01	BCL2A1	28.70	27.75	0.886041	0.259410
B02	BCL2L1	31.04	30.29	1.373221	0.207872
B03	BCL2L11	30.78	30.07	0.793409	0.088784
B04	BECN1	27.41	26.38	1.038537	0.206447
B05	BIRC2	28.61	27.92	1.134416	0.271660
B06	BIRC3	30.83	30.07	1.206515	0.123538
B07	BMF	36.29	30.65	5.249647	0.085862
B08	C1orf159	33.00	31.85	1.690665	0.101128
B09	CASP1	32.44	33.33	1.290044	0.009770
B10	CASP2	28.93	27.86	0.786169	0.028641
B11	CASP3	27.35	26.50	1.258865	0.005659
B12	CASP6	29.87	29.21	1.789064	0.193905
C01	CASP7	30.64	29.83	0.966470	0.130964
C02	CASP9	31.15	29.27	1.676692	0.115865
C03	CCDC103	33.55	32.09	1.521521	0.276516
C04	CD40	37.45	40.00	3.609672	0.000000
C05	CD40LG	38.55	38.78	2.052030	1.723794
C06	CFLAR	30.35	29.52	1.614729	0.457653
C07	COMMD4	27.23	26.18	1.193135	0.300424
C08	CTSB	28.50	27.45	1.070902	0.043966
C09	CTSS	28.95	28.43	1.046824	0.085300
C10	CYLD	32.27	30.39	1.990679	0.213330
C11	DEFB1	37.13	40.00	4.058894	0.000000
C12	DENND4A	32.48	30.55	1.030410	0.085459
D01	DFFA	27.22	26.00	0.986819	0.168908
D02	DPYSL4	32.73	32.65	0.725630	0.478233
D03	EIF5B	26.49	25.58	1.179730	0.140081
D04	ESR1	40.00	37.80	0.000000	0.339581
D05	FAS	29.16	28.41	1.880866	0.089218
D06	FASLG	40.00	38.71	0.000000	1.824323
D07	FOXI1	40.00	40.00	0.000000	0.000000
D08	GAA	29.48	28.86	0.888951	0.098760
D09	GADD45A	32.21	31.62	0.996443	0.146303
D10	GALNT5	35.38	33.85	0.805271	0.517377
D11	GRB2	29.83	28.80	0.882977	0.071787
D12	HSPBAP1	30.98	28.82	1.578911	0.013820
E01	HTT	30.70	35.00	1.366231	7.068929
E02	IFNG	40.00	40.00	0.000000	0.000000
E03	IGF1	37.57	32.90	3.441303	0.401742
E04	IGF1R	28.24	27.09	1.041066	0.000136
E05	INS	35.52	37.12	1.150764	0.573669
E06	IRGM	40.00	40.00	0.000000	0.000000
E07	JPH3	40.00	40.00	0.000000	0.000000
E08	KCNIP1	31.72	31.62	0.165051	0.199260
E09	MAG	40.00	40.00	0.000000	0.000000
E10	MAP1LC3A	32.42	31.73	0.787238	0.039648
E11	MAPK8	29.86	28.63	1.368765	0.122745
E12	MCL1	27.26	25.82	1.185788	0.036098
F01	NFKB1	29.37	28.43	1.233629	0.354136
F02	NOL3	28.73	27.75	0.608947	0.287450
F03	OR10J3	40.00	40.00	0.000000	0.000000
F04	PARP1	26.72	25.85	1.279220	0.167709
F05	PARP2	28.08	27.29	0.936564	0.020894
F06	PIK3C3	28.51	27.22	0.868418	0.117936
F07	PVR	27.54	26.46	1.125941	0.067447
F08	RAB25	37.34	40.00	3.768573	0.000000
F09	RPS6KB1	26.81	25.51	1.181054	0.015719
F10	S100A7A	40.00	40.00	0.000000	0.000000
F11	SNCA	28.41	27.42	1.434282	0.248475
F12	SPATA2	31.17	31.03	1.659476	0.474603
G01	SQSTM1	24.72	23.46	1.015166	0.445487
G02	SYCP2	33.54	32.82	0.970537	0.166079
G03	MACO1	29.78	28.41	1.156280	0.042769
G04	TNF	34.76	37.41	0.884755	3.666714
G05	TNFRSF10A	31.49	30.82	0.214617	0.796834
G06	TNFRSF11B	37.98	34.64	2.853829	1.571205
G07	TNFRSF1A	27.92	27.99	1.104443	1.196825
G08	TP53	26.24	25.34	0.885298	0.055722
G09	TRAF2	28.74	27.42	1.426395	0.036364
G10	TXNL4B	27.70	26.54	1.048066	0.108278
G11	ULK1	32.22	30.90	1.404419	0.336142
G12	XIAP	30.23	29.04	1.892174	0.139775
H01	ACTB	20.99	20.67	0.610615	0.299421
H02	B2M	25.37	24.79	0.659912	0.109839
H03	GAPDH	21.68	20.94	1.266004	0.069003
H04	HPRT1	28.15	27.19	1.070405	0.038740
H05	RPLP0	21.31	20.25	1.129181	0.153460

## Sheet: Average Delta(Ct)
Position	Symbol	AVG Delta(Ct) (Ct(GOI) - Ave Ct(HKG))		Standard Deviation
		Control Group	Group 1	Control Group	Group 1
A01	ABL1	7.92	7.60	0.345817	0.070722
A02	AKT1	5.20	5.16	0.195171	0.060252
A03	APAF1	8.48	8.56	0.051974	0.380855
A04	APP	4.16	3.76	0.091458	0.012442
A05	ATG12	6.37	6.06	0.523789	0.037911
A06	ATG16L1	8.07	7.82	0.036259	0.001036
A07	ATG3	4.75	4.67	0.149160	0.049410
A08	ATG5	6.55	6.23	0.376498	0.161972
A09	ATG7	7.81	7.71	0.146582	0.067512
A10	ATP6V1G2	11.05	11.69	0.424188	0.120652
A11	BAX	5.91	5.99	0.060686	0.250912
A12	BCL2	10.88	7.52	0.228676	4.035966
B01	BCL2A1	7.37	7.13	0.112540	0.085118
B02	BCL2L1	9.72	9.68	0.374640	0.382165
B03	BCL2L11	9.46	9.45	0.205173	0.085509
B04	BECN1	6.08	5.76	0.039956	0.032154
B05	BIRC2	7.28	7.30	0.135835	0.097368
B06	BIRC3	9.50	9.46	0.207934	0.297831
B07	BMF	14.96	10.03	4.251066	0.260155
B08	C1orf159	11.68	11.23	0.692083	0.275421
B09	CASP1	11.12	12.71	0.291463	0.184062
B10	CASP2	7.60	7.24	0.212412	0.145651
B11	CASP3	6.02	5.88	0.260284	0.179952
B12	CASP6	8.55	8.59	0.790483	0.368198
C01	CASP7	9.32	9.21	0.032112	0.305257
C02	CASP9	9.83	8.65	0.678111	0.058427
C03	CCDC103	12.22	11.47	0.522940	0.450808
C04	CD40	16.12	19.38	4.608253	0.174292
C05	CD40LG	17.22	18.16	1.053448	1.549502
C06	CFLAR	9.02	8.90	0.616147	0.283360
C07	COMMD4	5.90	5.56	0.194554	0.126132
C08	CTSB	7.17	6.83	0.072321	0.130326
C09	CTSS	7.63	7.82	0.048243	0.088993
C10	CYLD	10.94	9.77	0.992097	0.387623
C11	DEFB1	15.80	19.38	3.060313	0.174292
C12	DENND4A	11.15	9.93	0.031829	0.259751
D01	DFFA	5.89	5.38	0.011762	0.005384
D02	DPYSL4	11.40	12.03	0.272951	0.652525
D03	EIF5B	5.16	4.96	0.181149	0.034211
D04	ESR1	18.67	17.18	0.998581	0.165288
D05	FAS	7.84	7.79	0.882285	0.085075
D06	FASLG	18.67	18.09	0.998581	1.650031
D07	FOXI1	18.67	19.38	0.998581	0.174292
D08	GAA	8.16	8.24	0.109631	0.075533
D09	GADD45A	10.88	11.00	0.002138	0.320595
D10	GALNT5	14.06	13.23	1.803852	0.691670
D11	GRB2	8.50	8.18	0.115604	0.246080
D12	HSPBAP1	9.65	8.20	0.580330	0.160472
E01	HTT	9.37	14.38	0.367650	6.894636
E02	IFNG	18.67	19.38	0.998581	0.174292
E03	IGF1	16.24	12.28	2.442722	0.227450
E04	IGF1R	6.91	6.47	0.042485	0.174156
E05	INS	14.20	16.51	0.152183	0.747962
E06	IRGM	18.67	19.38	0.998581	0.174292
E07	JPH3	18.67	19.38	0.998581	0.174292
E08	KCNIP1	10.40	11.00	0.833530	0.024967
E09	MAG	18.67	19.38	0.998581	0.174292
E10	MAP1LC3A	11.10	11.11	0.211343	0.134645
E11	MAPK8	8.54	8.01	0.370184	0.051547
E12	MCL1	5.93	5.20	0.187207	0.210390
F01	NFKB1	8.04	7.81	0.235048	0.179844
F02	NOL3	7.40	7.13	0.389634	0.113157
F03	OR10J3	18.67	19.38	0.998581	0.174292
F04	PARP1	5.39	5.23	0.280638	0.006583
F05	PARP2	6.75	6.67	0.062018	0.153398
F06	PIK3C3	7.18	6.60	0.130163	0.056357
F07	PVR	6.22	5.84	0.127360	0.106845
F08	RAB25	16.01	19.38	2.769992	0.174292
F09	RPS6KB1	5.48	4.89	0.182473	0.158573
F10	S100A7A	18.67	19.38	0.998581	0.174292
F11	SNCA	7.08	6.80	0.435701	0.422767
F12	SPATA2	9.84	10.41	0.660895	0.300311
G01	SQSTM1	3.39	2.84	0.016585	0.271195
G02	SYCP2	12.22	12.21	0.028044	0.008214
G03	MACO1	8.45	7.79	0.157699	0.217061
G04	TNF	13.43	16.79	1.883336	3.841006
G05	TNFRSF10A	10.16	10.20	0.783964	0.971127
G06	TNFRSF11B	16.66	14.02	1.855247	1.396912
G07	TNFRSF1A	6.60	7.38	0.105862	1.022532
G08	TP53	4.92	4.72	0.113283	0.118571
G09	TRAF2	7.41	6.80	0.427814	0.137929
G10	TXNL4B	6.37	5.92	0.049485	0.066015
G11	ULK1	10.90	10.28	0.405838	0.161849
G12	XIAP	8.90	8.42	0.893592	0.314068
H01	ACTB	-0.33	0.05	0.387966	0.125128
H02	B2M	4.05	4.17	0.338669	0.064453
H03	GAPDH	0.36	0.32	0.267422	0.105289
H04	HPRT1	6.83	6.57	0.071823	0.213032
H05	RPLP0	-0.02	-0.37	0.130600	0.020832

## Sheet: 2^(-Avg.(Delta(Ct))
Position	Symbol	2^(-Avg.(Delta(Ct))
		Control Group	Group 1
A01	ABL1	0.004137	0.005147
A02	AKT1	0.027246	0.028031
A03	APAF1	0.002800	0.002651
A04	APP	0.055842	0.073644
A05	ATG12	0.012085	0.015014
A06	ATG16L1	0.003719	0.004433
A07	ATG3	0.037257	0.039345
A08	ATG5	0.010690	0.013358
A09	ATG7	0.004444	0.004783
A10	ATP6V1G2	0.000470	0.000302
A11	BAX	0.016673	0.015787
A12	BCL2	0.000530	0.005430
B01	BCL2A1	0.006033	0.007126
B02	BCL2L1	0.001188	0.001223
B03	BCL2L11	0.001422	0.001431
B04	BECN1	0.014738	0.018391
B05	BIRC2	0.006419	0.006341
B06	BIRC3	0.001377	0.001424
B07	BMF	0.000031	0.000955
B08	C1orf159	0.000306	0.000417
B09	CASP1	0.000450	0.000149
B10	CASP2	0.005147	0.006594
B11	CASP3	0.015366	0.017021
B12	CASP6	0.002673	0.002587
C01	CASP7	0.001568	0.001686
C02	CASP9	0.001099	0.002487
C03	CCDC103	0.000209	0.000352
C04	CD40	0.000014	0.000001
C05	CD40LG	0.000007	0.000003
C06	CFLAR	0.001924	0.002093
C07	COMMD4	0.016722	0.021230
C08	CTSB	0.006925	0.008793
C09	CTSS	0.005051	0.004439
C10	CYLD	0.000508	0.001147
C11	DEFB1	0.000017	0.000001
C12	DENND4A	0.000439	0.001023
D01	DFFA	0.016806	0.023989
D02	DPYSL4	0.000369	0.000240
D03	EIF5B	0.027951	0.032075
D04	ESR1	0.000002	0.000007
D05	FAS	0.004376	0.004504
D06	FASLG	0.000002	0.000004
D07	FOXI1	0.000002	0.000001
D08	GAA	0.003507	0.003306
D09	GADD45A	0.000531	0.000488
D10	GALNT5	0.000059	0.000104
D11	GRB2	0.002760	0.003444
D12	HSPBAP1	0.001245	0.003401
E01	HTT	0.001507	0.000047
E02	IFNG	0.000002	0.000001
E03	IGF1	0.000013	0.000201
E04	IGF1R	0.008302	0.011303
E05	INS	0.000053	0.000011
E06	IRGM	0.000002	0.000001
E07	JPH3	0.000002	0.000001
E08	KCNIP1	0.000742	0.000488
E09	MAG	0.000002	0.000001
E10	MAP1LC3A	0.000457	0.000453
E11	MAPK8	0.002688	0.003879
E12	MCL1	0.016389	0.027207
F01	NFKB1	0.003787	0.004455
F02	NOL3	0.005914	0.007148
F03	OR10J3	0.000002	0.000001
F04	PARP1	0.023770	0.026678
F05	PARP2	0.009274	0.009812
F06	PIK3C3	0.006893	0.010329
F07	PVR	0.013441	0.017409
F08	RAB25	0.000015	0.000001
F09	RPS6KB1	0.022335	0.033762
F10	S100A7A	0.000002	0.000001
F11	SNCA	0.007393	0.008955
F12	SPATA2	0.001091	0.000734
G01	SQSTM1	0.095062	0.139474
G02	SYCP2	0.000210	0.000212
G03	MACO1	0.002855	0.004508
G04	TNF	0.000091	0.000009
G05	TNFRSF10A	0.000873	0.000850
G06	TNFRSF11B	0.000010	0.000060
G07	TNFRSF1A	0.010336	0.006021
G08	TP53	0.033067	0.037834
G09	TRAF2	0.005863	0.008943
G10	TXNL4B	0.012088	0.016528
G11	ULK1	0.000524	0.000804
G12	XIAP	0.002092	0.002915
H01	ACTB	1.258231	0.965537
H02	B2M	0.060559	0.055403
H03	GAPDH	0.780342	0.799385
H04	HPRT1	0.008808	0.010491
H05	RPLP0	1.012731	1.290050

## Sheet: Fold Change
Position	Symbol	Fold Change (comparing to control group)
		Group 1
		Fold Change
A01	ABL1	1.24
A02	AKT1	1.03
A03	APAF1	0.95
A04	APP	1.32
A05	ATG12	1.24
A06	ATG16L1	1.19
A07	ATG3	1.06
A08	ATG5	1.25
A09	ATG7	1.08
A10	ATP6V1G2	0.64
A11	BAX	0.95
A12	BCL2	10.24
B01	BCL2A1	1.18
B02	BCL2L1	1.03
B03	BCL2L11	1.01
B04	BECN1	1.25
B05	BIRC2	0.99
B06	BIRC3	1.03
B07	BMF	30.47
B08	C1orf159	1.36
B09	CASP1	0.33
B10	CASP2	1.28
B11	CASP3	1.11
B12	CASP6	0.97
C01	CASP7	1.08
C02	CASP9	2.26
C03	CCDC103	1.68
C04	CD40	0.10
C05	CD40LG	0.52
C06	CFLAR	1.09
C07	COMMD4	1.27
C08	CTSB	1.27
C09	CTSS	0.88
C10	CYLD	2.26
C11	DEFB1	0.08
C12	DENND4A	2.33
D01	DFFA	1.43
D02	DPYSL4	0.65
D03	EIF5B	1.15
D04	ESR1	2.82
D05	FAS	1.03
D06	FASLG	1.50
D07	FOXI1	0.61
D08	GAA	0.94
D09	GADD45A	0.92
D10	GALNT5	1.77
D11	GRB2	1.25
D12	HSPBAP1	2.73
E01	HTT	0.03
E02	IFNG	0.61
E03	IGF1	15.60
E04	IGF1R	1.36
E05	INS	0.20
E06	IRGM	0.61
E07	JPH3	0.61
E08	KCNIP1	0.66
E09	MAG	0.61
E10	MAP1LC3A	0.99
E11	MAPK8	1.44
E12	MCL1	1.66
F01	NFKB1	1.18
F02	NOL3	1.21
F03	OR10J3	0.61
F04	PARP1	1.12
F05	PARP2	1.06
F06	PIK3C3	1.50
F07	PVR	1.30
F08	RAB25	0.10
F09	RPS6KB1	1.51
F10	S100A7A	0.61
F11	SNCA	1.21
F12	SPATA2	0.67
G01	SQSTM1	1.47
G02	SYCP2	1.01
G03	MACO1	1.58
G04	TNF	0.10
G05	TNFRSF10A	0.97
G06	TNFRSF11B	6.21
G07	TNFRSF1A	0.58
G08	TP53	1.14
G09	TRAF2	1.53
G10	TXNL4B	1.37
G11	ULK1	1.53
G12	XIAP	1.39
H01	ACTB	0.77
H02	B2M	0.91
H03	GAPDH	1.02
H04	HPRT1	1.19
H05	RPLP0	1.27

## Sheet: Fold Regulation
Position	Symbol	Up-Down Regulation (comparing to control group)
		Group 1
		Fold Regulation
A01	ABL1	1.24
A02	AKT1	1.03
A03	APAF1	-1.06
A04	APP	1.32
A05	ATG12	1.24
A06	ATG16L1	1.19
A07	ATG3	1.06
A08	ATG5	1.25
A09	ATG7	1.08
A10	ATP6V1G2	-1.56
A11	BAX	-1.06
A12	BCL2	10.24
B01	BCL2A1	1.18
B02	BCL2L1	1.03
B03	BCL2L11	1.01
B04	BECN1	1.25
B05	BIRC2	-1.01
B06	BIRC3	1.03
B07	BMF	30.47
B08	C1orf159	1.36
B09	CASP1	-3.02
B10	CASP2	1.28
B11	CASP3	1.11
B12	CASP6	-1.03
C01	CASP7	1.08
C02	CASP9	2.26
C03	CCDC103	1.68
C04	CD40	-9.57
C05	CD40LG	-1.92
C06	CFLAR	1.09
C07	COMMD4	1.27
C08	CTSB	1.27
C09	CTSS	-1.14
C10	CYLD	2.26
C11	DEFB1	-11.93
C12	DENND4A	2.33
D01	DFFA	1.43
D02	DPYSL4	-1.54
D03	EIF5B	1.15
D04	ESR1	2.82
D05	FAS	1.03
D06	FASLG	1.50
D07	FOXI1	-1.63
D08	GAA	-1.06
D09	GADD45A	-1.09
D10	GALNT5	1.77
D11	GRB2	1.25
D12	HSPBAP1	2.73
E01	HTT	-32.18
E02	IFNG	-1.63
E03	IGF1	15.60
E04	IGF1R	1.36
E05	INS	-4.96
E06	IRGM	-1.63
E07	JPH3	-1.63
E08	KCNIP1	-1.52
E09	MAG	-1.63
E10	MAP1LC3A	-1.01
E11	MAPK8	1.44
E12	MCL1	1.66
F01	NFKB1	1.18
F02	NOL3	1.21
F03	OR10J3	-1.63
F04	PARP1	1.12
F05	PARP2	1.06
F06	PIK3C3	1.50
F07	PVR	1.30
F08	RAB25	-10.35
F09	RPS6KB1	1.51
F10	S100A7A	-1.63
F11	SNCA	1.21
F12	SPATA2	-1.49
G01	SQSTM1	1.47
G02	SYCP2	1.01
G03	MACO1	1.58
G04	TNF	-10.25
G05	TNFRSF10A	-1.03
G06	TNFRSF11B	6.21
G07	TNFRSF1A	-1.72
G08	TP53	1.14
G09	TRAF2	1.53
G10	TXNL4B	1.37
G11	ULK1	1.53
G12	XIAP	1.39
H01	ACTB	-1.30
H02	B2M	-1.09
H03	GAPDH	1.02
H04	HPRT1	1.19
H05	RPLP0	1.27
